# Supplementary material for: Bacillus-Based Biocontrol Agents Mediate Pathogen Killing by Biodegradable Antimicrobials from Macrolactin Family
Source: Int J Mol Sci. 2025 Nov 19;26(22):11167. doi: 10.3390/ijms262211167 (PMC12653809; doi:10.3390/ijms262211167)
Supplement: Supplementary file 1 [file ijms-26-11167-s001.zip]

Archive with 2 entries (2 files):
- Supplementary Materials.pdf
- Supplementary_Tables_S4-S6.xlsx
