# Supplementary material for: Bacillus-Based Biocontrol Agents Mediate Pathogen Killing by Biodegradable Antimicrobials from Macrolactin Family
Source: Int J Mol Sci. 2025 Nov 19;26(22):11167. doi: 10.3390/ijms262211167 (PMC12653809; doi:10.3390/ijms262211167)
Supplement: Supplementary file 1 [file ijms-26-11167-s001.zip › Supplementary_Tables_S4-S6.xlsx]

## Sheet: Table S4
Table S4. Metadata for the 30 closest genomes from the RefSeq Assembly database according to the ANI metrics relative to the strain K-3618. The ANI (Average Nucleotide Identity) values were calculated with fastANI v1.33.
Assembly	ANI	Species	Strain	Isolation source	Geographic location
GCF_018729285.1	99.9974	Bacillus velezensis	PK13 (Hir139)	Plant	Greece
GCF_022370935.1	99.9938	Bacillus velezensis	HNU24	Soil	China
GCF_023093915.1	99.9951	Bacillus velezensis	ZK-3	Soil	China
GCF_000015785.2	99.9944	Bacillus velezensis	BGSC:10A6; DSM:23117	Unknown	Unknown
GCF_008367895.1	99.999	Bacillus velezensis	SYP-B637	Soil	China
GCF_023573205.1	99.9926	Bacillus velezensis	UA0276	Environment	Colombia
GCF_023573165.1	99.9951	Bacillus velezensis	UA1365	Environment	Colombia
GCF_023573225.1	99.9946	Bacillus velezensis	UA0323	Environment	Colombia
GCF_021728915.1	99.9989	Bacillus velezensis	BTU3	Soil	Germany
GCF_035807835.1	99.9927	Bacillus velezensis	B-59544	Unknown	Unknown
GCF_023115375.1	99.999	Bacillus amyloliquefaciens	GL18	Soil	China
GCF_018771705.1	99.9983	Bacillus velezensis	US1	Soil	Iran
GCF_000494835.1	99.9977	Bacillus amyloliquefaciens	KACC:91292P	Unknown	Unknown
GCF_002002555.1	99.9981	Bacillus velezensis	BS89	Soil	Moldova
k_3618	100	Bacillus velezensis	K-3618	Soil	Russia
GCF_006351665.1	99.9983	Bacillus velezensis	TL7	Plant	Viet Nam
GCF_006351625.1	99.9982	Bacillus velezensis	S1	Plant	Viet Nam
GCF_006351705.1	99.9921	Bacillus velezensis	S2	Plant	Viet Nam
GCF_013284785.2	99.9975	Bacillus velezensis	BT2.4	Plant	Viet Nam
GCF_013285085.2	99.9976	Bacillus velezensis	BP1.2A	Plant	Viet Nam
GCF_036668135.1	99.9909	Bacillus amyloliquefaciens	AUPP2	Unknown	India
GCF_035807685.1	99.9973	Bacillus velezensis	B-59647	Unknown	Unknown
GCF_036945945.1	99.9971	Bacillus amyloliquefaciens	Z025	Laboratory contaminant	USA
GCF_036946065.1	99.9984	Bacillus amyloliquefaciens	Z008	Laboratory contaminant	USA
GCF_036945845.1	99.995	Bacillus amyloliquefaciens	Z031	Laboratory contaminant	USA
GCF_036946045.1	99.9947	Bacillus amyloliquefaciens	Z017	Laboratory contaminant	USA
GCF_036945745.1	99.9983	Bacillus amyloliquefaciens	Z036	Laboratory contaminant	USA
GCF_030063805.1	99.9979	Bacillus amyloliquefaciens	ZG08	Unknown	China
GCF_036945665.1	99.9972	Bacillus amyloliquefaciens	Z037	Laboratory contaminant	USA
GCF_036945985.1	99.9981	Bacillus amyloliquefaciens	Z011	Laboratory contaminant	USA
GCF_036946085.1	99.9975	Bacillus amyloliquefaciens	Z010	Laboratory contaminant	USA

## Sheet: Table S5
Table S5. The distribution of BGCs in the genomic dataset. The metabolic clusters were identified with antiSMASH v7.1. Similarity metrics were taken from the output of the software.
Strain	BGC	Similarity
BGSC:10A6; DSM:23117	Surfactin	91.3
BGSC:10A6; DSM:23117	Plantazolicin	91.67
BGSC:10A6; DSM:23117	Butirosin A	7.69
BGSC:10A6; DSM:23117	Macrolactin H	100
BGSC:10A6; DSM:23117	Bacillaene	100
BGSC:10A6; DSM:23117	Fengycin	100
BGSC:10A6; DSM:23117	Difficidin	100
BGSC:10A6; DSM:23117	Bacillothiazol A	100
BGSC:10A6; DSM:23117	Bacillibactin	100
BGSC:10A6; DSM:23117	Bacilysin	100
KACC:91292P	Surfactin	91.3
KACC:91292P	Plantazolicin	91.67
KACC:91292P	Butirosin A	7.69
KACC:91292P	Macrolactin H	100
KACC:91292P	Bacillaene	100
KACC:91292P	Fengycin	100
KACC:91292P	Difficidin	100
KACC:91292P	Bacillothiazol A	100
KACC:91292P	Bacillibactin	100
KACC:91292P	Bacilysin	100
BS89	Surfactin	91.3
BS89	Plantazolicin	91.67
BS89	Butirosin A	7.69
BS89	Macrolactin H	100
BS89	Bacillaene	100
BS89	Fengycin	100
BS89	Difficidin	66.67
BS89	Bacillothiazol A	57.14
BS89	Bacillibactin	100
BS89	Bacilysin	100
S1	Macrolactin H	100
S1	Bacillaene	100
S1	Fengycin	80
S1	Bacilysin	100
S1	Bacillibactin	100
S1	Difficidin	100
S1	Surfactin	91.3
S1	Butirosin A	7.69
S1	Plantazolicin	91.67
TL7	Macrolactin H	100
TL7	Bacillaene	100
TL7	Fengycin	80
TL7	Bacillibactin	100
TL7	Difficidin	100
TL7	Surfactin	91.3
TL7	Bacillothiazol A	57.14
TL7	Butirosin A	7.69
TL7	Bacilysin	100
TL7	Plantazolicin	91.67
S2	Fengycin	80
S2	Bacillaene	100
S2	Macrolactin H	100
S2	Bacillibactin	100
S2	Bacilysin	100
S2	Surfactin	91.3
S2	Difficidin	46.67
S2	Butirosin A	7.69
S2	Plantazolicin	91.67
SYP-B637	Surfactin	91.3
SYP-B637	Plantazolicin	91.67
SYP-B637	Butirosin A	7.69
SYP-B637	Macrolactin H	100
SYP-B637	Bacillaene	100
SYP-B637	Fengycin	100
SYP-B637	Difficidin	100
SYP-B637	Bacillothiazol A	100
SYP-B637	Bacillibactin	100
SYP-B637	Bacilysin	100
BT2.4	Surfactin	91.3
BT2.4	Plantazolicin	91.67
BT2.4	Butirosin A	7.69
BT2.4	Macrolactin H	100
BT2.4	Bacillaene	100
BT2.4	Fengycin	100
BT2.4	Difficidin	100
BT2.4	Bacillothiazol A	100
BT2.4	Bacillibactin	100
BT2.4	Bacilysin	100
BP1.2A	Surfactin	91.3
BP1.2A	Plantazolicin	91.67
BP1.2A	Butirosin A	7.69
BP1.2A	Macrolactin H	100
BP1.2A	Bacillaene	100
BP1.2A	Fengycin	100
BP1.2A	Difficidin	100
BP1.2A	Bacillothiazol A	100
BP1.2A	Bacillibactin	100
BP1.2A	Bacilysin	100
PK13 (Hir139)	Plantazolicin	91.67
PK13 (Hir139)	Surfactin	91.3
PK13 (Hir139)	Bacilysin	100
PK13 (Hir139)	Bacillibactin	100
PK13 (Hir139)	Bacillothiazol A	100
PK13 (Hir139)	Difficidin	100
PK13 (Hir139)	Fengycin	100
PK13 (Hir139)	Bacillaene	100
PK13 (Hir139)	Macrolactin H	100
PK13 (Hir139)	Butirosin A	7.69
US1	Surfactin	91.3
US1	Plantazolicin	91.67
US1	Butirosin A	7.69
US1	Macrolactin H	100
US1	Bacillaene	100
US1	Fengycin	100
US1	Difficidin	100
US1	Bacillothiazol A	100
US1	Bacillibactin	100
US1	Bacilysin	100
BTU3	Surfactin	91.3
BTU3	Plantazolicin	91.67
BTU3	Butirosin A	7.69
BTU3	Macrolactin H	100
BTU3	Bacillaene	100
BTU3	Fengycin	80
BTU3	Difficidin	100
BTU3	Bacillibactin	100
BTU3	Bacilysin	100
HNU24	Surfactin	91.3
HNU24	Plantazolicin	91.67
HNU24	Butirosin A	7.69
HNU24	Macrolactin H	100
HNU24	Bacillaene	100
HNU24	Fengycin	100
HNU24	Difficidin	100
HNU24	Bacillothiazol A	100
HNU24	Bacillibactin	100
HNU24	Bacilysin	100
ZK-3	Surfactin	91.3
ZK-3	Plantazolicin	91.67
ZK-3	Butirosin A	7.69
ZK-3	Macrolactin H	100
ZK-3	Bacillaene	100
ZK-3	Fengycin	100
ZK-3	Difficidin	100
ZK-3	Bacillothiazol A	100
ZK-3	Bacillibactin	100
ZK-3	Bacilysin	100
GL18	Surfactin	91.3
GL18	Plantazolicin	91.67
GL18	Butirosin A	7.69
GL18	Macrolactin H	100
GL18	Bacillaene	100
GL18	Fengycin	100
GL18	Difficidin	100
GL18	Bacillothiazol A	100
GL18	Bacillibactin	100
GL18	Bacilysin	100
UA1365	Bacilysin	100
UA1365	Bacillibactin	100
UA1365	Mersacidin	50
UA1365	Surfactin	91.3
UA1365	Fengycin	13.33
UA1365	Macrolactin H	100
UA1365	Bacillaene	100
UA1365	Fengycin	86.67
UA1365	Butirosin A	7.69
UA1365	Difficidin	100
UA1365	Plantazolicin	91.67
UA0276	Fengycin	20
UA0276	Surfactin	91.3
UA0276	Fengycin	80
UA0276	Bacillaene	100
UA0276	Macrolactin H	100
UA0276	Bacillibactin	100
UA0276	Bacilysin	100
UA0276	Difficidin	100
UA0276	Plantazolicin	30.77
UA0276	Butirosin A	7.69
UA0276	Bacillothiazol A	57.14
UA0276	Fengycin	20
UA0323	Fengycin	80
UA0323	Bacillaene	100
UA0323	Macrolactin H	100
UA0323	Butirosin A	7.69
UA0323	Surfactin	43.48
UA0323	Difficidin	100
UA0323	Bacillibactin	100
UA0323	Bacilysin	100
UA0323	Plantazolicin	91.67
UA0323	Marthiapeptide A	25
UA0323	Fengycin	33.33
ZG08	Difficidin	80
ZG08	Fengycin	86.67
ZG08	Bacillaene	100
ZG08	Macrolactin H	100
ZG08	Butirosin A	7.69
ZG08	Bacillothiazol A	100
ZG08	Bacilysin	100
ZG08	Bacillibactin	100
ZG08	Surfactin	91.3
ZG08	Plantazolicin	91.67
B-59647	Difficidin	100
B-59647	Surfactin	91.3
B-59647	Bacillibactin	100
B-59647	Bacilysin	100
B-59647	Fengycin	80
B-59647	Bacillaene	100
B-59647	Macrolactin H	100
B-59647	Plantazolicin	91.67
B-59647	Butirosin A	7.69
B-59544	Bacilysin	100
B-59544	Bacillibactin	100
B-59544	Difficidin	100
B-59544	Plantazolicin	91.67
B-59544	Surfactin	91.3
B-59544	Macrolactin H	100
B-59544	Bacillaene	100
B-59544	Fengycin	80
B-59544	Butirosin A	7.69
AUPP2	Butirosin A	7.69
AUPP2	Macrolactin H	100
AUPP2	Bacillaene	100
AUPP2	Fengycin	80
AUPP2	Bacilysin	100
AUPP2	Bacillibactin	100
AUPP2	Bacillothiazol A	100
AUPP2	Surfactin	91.3
AUPP2	Difficidin	46.67
AUPP2	Plantazolicin	91.67
Z037	Difficidin	46.67
Z037	Fengycin	86.67
Z037	Bacillaene	100
Z037	Macrolactin H	100
Z037	Butirosin A	7.69
Z037	Bacillibactin	100
Z037	Bacilysin	100
Z037	Bacillothiazol A	100
Z037	Surfactin	91.3
Z037	Plantazolicin	91.67
Z036	Bacillibactin	100
Z036	Bacilysin	100
Z036	Bacillothiazol A	100
Z036	Fengycin	80
Z036	Bacillaene	100
Z036	Macrolactin H	100
Z036	Butirosin A	7.69
Z036	Surfactin	91.3
Z036	Difficidin	46.67
Z036	Plantazolicin	91.67
Z031	Difficidin	100
Z031	Fengycin	86.67
Z031	Bacillaene	100
Z031	Macrolactin H	100
Z031	Butirosin A	7.69
Z031	Bacillothiazol A	100
Z031	Bacilysin	100
Z031	Bacillibactin	100
Z031	Surfactin	86.96
Z031	Plantazolicin	91.67
Z025	Butirosin A	7.69
Z025	Macrolactin H	100
Z025	Bacillaene	100
Z025	Fengycin	86.67
Z025	Difficidin	46.67
Z025	Bacillothiazol A	100
Z025	Bacilysin	100
Z025	Bacillibactin	100
Z025	Surfactin	91.3
Z025	Plantazolicin	91.67
Z011	Difficidin	46.67
Z011	Fengycin	86.67
Z011	Bacillaene	100
Z011	Macrolactin H	100
Z011	Butirosin A	7.69
Z011	Bacillibactin	100
Z011	Bacilysin	100
Z011	Bacillothiazol A	100
Z011	Surfactin	91.3
Z011	Plantazolicin	91.67
Z017	Butirosin A	7.69
Z017	Macrolactin H	100
Z017	Bacillaene	100
Z017	Fengycin	86.67
Z017	Difficidin	46.67
Z017	Bacillibactin	100
Z017	Bacilysin	100
Z017	Bacillothiazol A	100
Z017	Surfactin	86.96
Z017	Plantazolicin	91.67
Z008	Difficidin	100
Z008	Fengycin	86.67
Z008	Bacillaene	100
Z008	Macrolactin H	100
Z008	Butirosin A	7.69
Z008	Bacillothiazol A	100
Z008	Bacilysin	100
Z008	Bacillibactin	100
Z008	Surfactin	91.3
Z008	Plantazolicin	91.67
Z010	Butirosin A	7.69
Z010	Macrolactin H	100
Z010	Bacillaene	100
Z010	Fengycin	86.67
Z010	Difficidin	46.67
Z010	Bacillibactin	100
Z010	Bacilysin	100
Z010	Bacillothiazol A	100
Z010	Surfactin	91.3
Z010	Plantazolicin	91.67
K-3618	Macrolactin H	100
K-3618	Bacillaene	100
K-3618	Fengycin	80
K-3618	Bacillibactin	100
K-3618	Bacilysin	100
K-3618	Difficidin	100
K-3618	Surfactin	91.3
K-3618	Butirosin A	7.69
K-3618	Plantazolicin	91.67

## Sheet: Table S6
Table S6. Properties of core genes in the BGC responsible for the synthesis of macrolactin H in the studied genomes. Identity and coverage estimates were calculated by the antiSMASH v7.1 program.
Strain	Gene	identity	Coverage
Z017	CAG23963.1	100	100
Z017	CAG23964.1	100	100
Z017	CAG23965.1	100	100
Z017	CAG23966.1	100	100
Z017	CAG23967.1	100	100
Z017	CAG23968.1	100	100
Z017	CAG23969.1	100	100
Z017	CAG23970.2	100	100
Z017	CAJ57404.1	100	100
Z017	CAJ57405.1	100	100
Z008	CAJ57405.1	100	100
Z008	CAJ57404.1	100	100
Z008	CAG23970.2	100	100
Z008	CAG23969.1	100	100
Z008	CAG23968.1	100	100
Z008	CAG23967.1	100	100
Z008	CAG23966.1	100	100
Z008	CAG23965.1	100	100
Z008	CAG23964.1	100	100
Z008	CAG23963.1	100	100
Z025	CAG23963.1	100	100
Z025	CAG23964.1	100	100
Z025	CAG23965.1	100	100
Z025	CAG23966.1	100	100
Z025	CAG23967.1	100	100
Z025	CAG23968.1	100	100
Z025	CAG23969.1	100	100
Z025	CAG23970.2	100	100
Z025	CAJ57404.1	100	100
Z025	CAJ57405.1	100	100
BGSC:10A6; DSM:23117	CAG23963.1	100	100
BGSC:10A6; DSM:23117	CAG23964.1	100	100
BGSC:10A6; DSM:23117	CAG23965.1	100	100
BGSC:10A6; DSM:23117	CAG23966.1	100	100
BGSC:10A6; DSM:23117	CAG23967.1	100	100
BGSC:10A6; DSM:23117	CAG23968.1	100	100
BGSC:10A6; DSM:23117	CAG23969.1	100	100
BGSC:10A6; DSM:23117	CAG23970.2	100	100
BGSC:10A6; DSM:23117	CAJ57404.1	100	100
BGSC:10A6; DSM:23117	CAJ57405.1	100	100
UA0276	CAJ57405.1	100	100
UA0276	CAJ57404.1	100	100
UA0276	CAG23970.2	100	100
UA0276	CAG23969.1	100	100
UA0276	CAG23968.1	100	100
UA0276	CAG23967.1	100	100
UA0276	CAG23966.1	100	100
UA0276	CAG23965.1	100	100
UA0276	CAG23964.1	100	100
UA0276	CAG23963.1	100	100
K-3618	CAG23963.1	100	100
K-3618	CAG23964.1	100	100
K-3618	CAG23965.1	100	100
K-3618	CAG23966.1	100	100
K-3618	CAG23967.1	100	100
K-3618	CAG23968.1	100	100
K-3618	CAG23969.1	100	100
K-3618	CAG23970.2	100	100
K-3618	CAJ57404.1	100	100
K-3618	CAJ57405.1	100	100
PK13 (Hir139)	CAJ57405.1	100	100
PK13 (Hir139)	CAJ57404.1	100	100
PK13 (Hir139)	CAG23970.2	100	100
PK13 (Hir139)	CAG23969.1	100	100
PK13 (Hir139)	CAG23968.1	100	100
PK13 (Hir139)	CAG23967.1	100	100
PK13 (Hir139)	CAG23966.1	100	100
PK13 (Hir139)	CAG23965.1	100	100
PK13 (Hir139)	CAG23964.1	100	100
PK13 (Hir139)	CAG23963.1	100	100
Z011	CAJ57405.1	100	100
Z011	CAJ57404.1	100	100
Z011	CAG23970.2	100	100
Z011	CAG23969.1	100	100
Z011	CAG23968.1	100	100
Z011	CAG23967.1	100	100
Z011	CAG23966.1	100	100
Z011	CAG23965.1	100	100
Z011	CAG23964.1	100	100
Z011	CAG23963.1	100	100
KACC:91292P	CAG23963.1	100	100
KACC:91292P	CAG23964.1	100	100
KACC:91292P	CAG23965.1	100	100
KACC:91292P	CAG23966.1	100	100
KACC:91292P	CAG23967.1	100	100
KACC:91292P	CAG23968.1	100	100
KACC:91292P	CAG23969.1	100	100
KACC:91292P	CAG23970.2	100	100
KACC:91292P	CAJ57404.1	100	100
KACC:91292P	CAJ57405.1	100	100
SYP-B637	CAG23963.1	100	100
SYP-B637	CAG23964.1	100	100
SYP-B637	CAG23965.1	100	100
SYP-B637	CAG23966.1	100	100
SYP-B637	CAG23967.1	100	100
SYP-B637	CAG23968.1	100	100
SYP-B637	CAG23969.1	100	100
SYP-B637	CAG23970.2	100	100
SYP-B637	CAJ57404.1	100	100
SYP-B637	CAJ57405.1	100	100
S1	CAG23963.1	100	100
S1	CAG23964.1	100	100
S1	CAG23965.1	100	100
S1	CAG23966.1	100	100
S1	CAG23967.1	100	100
S1	CAG23968.1	100	100
S1	CAG23969.1	100	100
S1	CAG23970.2	100	100
S1	CAJ57404.1	100	100
S1	CAJ57405.1	100	100
HNU24	CAG23963.1	100	100
HNU24	CAG23964.1	100	100
HNU24	CAG23965.1	100	100
HNU24	CAG23966.1	100	100
HNU24	CAG23967.1	100	100
HNU24	CAG23968.1	100	100
HNU24	CAG23969.1	100	100
HNU24	CAG23970.2	100	100
HNU24	CAJ57404.1	100	100
HNU24	CAJ57405.1	100	100
AUPP2	CAG23963.1	100	100
AUPP2	CAG23964.1	100	100
AUPP2	CAG23965.1	100	100
AUPP2	CAG23966.1	100	100
AUPP2	CAG23967.1	100	100
AUPP2	CAG23968.1	100	100
AUPP2	CAG23969.1	100	100
AUPP2	CAG23970.2	100	100
AUPP2	CAJ57404.1	100	100
AUPP2	CAJ57405.1	100	100
BS89	CAG23963.1	100	100
BS89	CAG23964.1	100	100
BS89	CAG23965.1	100	100
BS89	CAG23966.1	100	100
BS89	CAG23967.1	100	100
BS89	CAG23968.1	100	100
BS89	CAG23969.1	100	100
BS89	CAG23970.2	100	100
BS89	CAJ57404.1	100	100
BS89	CAJ57405.1	100	100
US1	CAG23963.1	100	100
US1	CAG23964.1	100	100
US1	CAG23965.1	100	100
US1	CAG23966.1	100	100
US1	CAG23967.1	100	100
US1	CAG23968.1	100	100
US1	CAG23969.1	100	100
US1	CAG23970.2	100	100
US1	CAJ57404.1	100	100
US1	CAJ57405.1	100	100
GL18	CAG23963.1	100	100
GL18	CAG23964.1	100	100
GL18	CAG23965.1	100	100
GL18	CAG23966.1	100	100
GL18	CAG23967.1	100	100
GL18	CAG23968.1	100	100
GL18	CAG23969.1	100	100
GL18	CAG23970.2	100	100
GL18	CAJ57404.1	100	100
GL18	CAJ57405.1	100	100
B-59647	CAJ57405.1	100	100
B-59647	CAJ57404.1	100	100
B-59647	CAG23970.2	100	100
B-59647	CAG23969.1	100	100
B-59647	CAG23968.1	100	100
B-59647	CAG23967.1	100	100
B-59647	CAG23966.1	100	100
B-59647	CAG23965.1	100	100
B-59647	CAG23964.1	100	100
B-59647	CAG23963.1	100	100
BT2.4	CAG23963.1	100	100
BT2.4	CAG23964.1	100	100
BT2.4	CAG23965.1	100	100
BT2.4	CAG23966.1	100	100
BT2.4	CAG23967.1	100	100
BT2.4	CAG23968.1	100	100
BT2.4	CAG23969.1	100	100
BT2.4	CAG23970.2	100	100
BT2.4	CAJ57404.1	100	100
BT2.4	CAJ57405.1	100	100
Z036	CAJ57405.1	100	100
Z036	CAJ57404.1	100	100
Z036	CAG23970.2	100	100
Z036	CAG23969.1	100	100
Z036	CAG23968.1	100	100
Z036	CAG23967.1	100	100
Z036	CAG23966.1	100	100
Z036	CAG23965.1	100	100
Z036	CAG23964.1	100	100
Z036	CAG23963.1	100	100
Z037	CAJ57405.1	100	100
Z037	CAJ57404.1	100	100
Z037	CAG23970.2	100	100
Z037	CAG23969.1	100	100
Z037	CAG23968.1	100	100
Z037	CAG23967.1	100	100
Z037	CAG23966.1	100	100
Z037	CAG23965.1	100	100
Z037	CAG23964.1	100	100
Z037	CAG23963.1	100	100
UA1365	CAG23963.1	100	100
UA1365	CAG23964.1	100	100
UA1365	CAG23965.1	100	100
UA1365	CAG23966.1	100	100
UA1365	CAG23967.1	100	100
UA1365	CAG23968.1	100	100
UA1365	CAG23969.1	100	100
UA1365	CAG23970.2	100	100
UA1365	CAJ57404.1	100	100
UA1365	CAJ57405.1	100	100
ZK-3	CAG23963.1	100	100
ZK-3	CAG23964.1	100	100
ZK-3	CAG23965.1	100	100
ZK-3	CAG23966.1	100	100
ZK-3	CAG23967.1	100	100
ZK-3	CAG23968.1	100	100
ZK-3	CAG23969.1	100	100
ZK-3	CAG23970.2	100	100
ZK-3	CAJ57404.1	100	100
ZK-3	CAJ57405.1	100	100
ZG08	CAJ57405.1	100	100
ZG08	CAJ57404.1	100	100
ZG08	CAG23970.2	100	100
ZG08	CAG23969.1	100	100
ZG08	CAG23968.1	100	100
ZG08	CAG23967.1	100	100
ZG08	CAG23966.1	100	100
ZG08	CAG23965.1	100	100
ZG08	CAG23964.1	100	100
ZG08	CAG23963.1	100	100
Z010	CAG23963.1	100	100
Z010	CAG23964.1	100	100
Z010	CAG23965.1	100	100
Z010	CAG23966.1	100	100
Z010	CAG23967.1	100	100
Z010	CAG23968.1	100	100
Z010	CAG23969.1	100	100
Z010	CAG23970.2	100	100
Z010	CAJ57404.1	100	100
Z010	CAJ57405.1	100	100
BP1.2A	CAG23963.1	100	100
BP1.2A	CAG23964.1	100	100
BP1.2A	CAG23965.1	100	100
BP1.2A	CAG23966.1	100	100
BP1.2A	CAG23967.1	100	100
BP1.2A	CAG23968.1	100	100
BP1.2A	CAG23969.1	100	100
BP1.2A	CAG23970.2	100	100
BP1.2A	CAJ57404.1	100	100
BP1.2A	CAJ57405.1	100	100
TL7	CAG23963.1	100	100
TL7	CAG23964.1	100	100
TL7	CAG23965.1	100	100
TL7	CAG23966.1	100	100
TL7	CAG23967.1	100	100
TL7	CAG23968.1	100	100
TL7	CAG23969.1	100	100
TL7	CAG23970.2	100	100
TL7	CAJ57404.1	100	100
TL7	CAJ57405.1	100	100
Z031	CAJ57405.1	100	100
Z031	CAJ57404.1	100	100
Z031	CAG23970.2	100	100
Z031	CAG23969.1	100	100
Z031	CAG23968.1	100	100
Z031	CAG23967.1	100	100
Z031	CAG23966.1	100	100
Z031	CAG23965.1	100	100
Z031	CAG23964.1	100	100
Z031	CAG23963.1	100	100
S2	CAJ57405.1	100	100
S2	CAJ57404.1	100	100
S2	CAG23970.2	100	100
S2	CAG23969.1	100	100
S2	CAG23968.1	100	100
S2	CAG23967.1	100	100
S2	CAG23966.1	100	100
S2	CAG23965.1	100	100
S2	CAG23964.1	100	100
S2	CAG23963.1	100	100
BTU3	CAG23963.1	100	100
BTU3	CAG23964.1	100	100
BTU3	CAG23965.1	100	100
BTU3	CAG23966.1	100	100
BTU3	CAG23967.1	100	100
BTU3	CAG23968.1	100	100
BTU3	CAG23969.1	100	100
BTU3	CAG23970.2	100	100
BTU3	CAJ57404.1	100	100
BTU3	CAJ57405.1	100	100
B-59544	CAG23963.1	100	100
B-59544	CAG23964.1	100	100
B-59544	CAG23965.1	100	100
B-59544	CAG23966.1	100	100
B-59544	CAG23967.1	100	100
B-59544	CAG23968.1	100	100
B-59544	CAG23969.1	100	100
B-59544	CAG23970.2	100	100
B-59544	CAJ57404.1	100	100
B-59544	CAJ57405.1	100	100
UA0323	CAJ57405.1	100	100
UA0323	CAJ57404.1	100	100
UA0323	CAG23970.2	100	100
UA0323	CAG23969.1	100	100
UA0323	CAG23968.1	100	100
UA0323	CAG23967.1	100	100
UA0323	CAG23966.1	100	100
UA0323	CAG23965.1	100	100
UA0323	CAG23964.1	100	100
UA0323	CAG23963.1	100	100
